# Supplementary material for: The impact of Fisher's reproductive compensation on raising equilibrium frequencies of semidominant, nonlethal mutations under mutation/selection balance
Source: G3 (Bethesda). 2023 Nov 16;14(1):jkad231. doi: 10.1093/g3journal/jkad231 (PMC10755198; doi:10.1093/g3journal/jkad231)
Supplement: jkad231_Supplementary_Data [file jkad231_supplementary_data.zip]

Archive with 2 entries (2 files):
- G3-2023-404216R1_Supplemental_File_S1.docx
- G3-2023-404216R1_Supplemental_File_S2.docx
